# Supplementary material for: Impact of surgeon and hospital factors on length of stay after colorectal surgery systematic review
Source: BJS Open. 2022 Sep 19;6(5):zrac110. doi: 10.1093/bjsopen/zrac110 (PMC9487584; doi:10.1093/bjsopen/zrac110)
Supplement: zrac110_Supplementary_Data [file zrac110_supplementary_data.zip]

Archive with 4 entries (4 files):
- Supplementary_Appendix_1.docx
- Supplementary_Appendix_2.docx
- Supplementary_Appendix_3.docx
- Supplementary_Tables.docx
